# Supplementary material for: Dissimilar Regulation of Antimicrobial Proteins in the Midgut of Spodoptera exigua Larvae Challenged with Bacillus thuringiensis Toxins or Baculovirus
Source: PLoS One. 2015 May 18;10(5):e0125991. doi: 10.1371/journal.pone.0125991 (PMC4436361; doi:10.1371/journal.pone.0125991)
Supplement: S1 Table — (XLSX) [file pone.0125991.s005.xlsx]

## Sheet: Sheet1
Blastn results using S. exigua antimicrobial proteins as query and S. exigua Sanger library as database.
Unigen	Size*	First hit	e-value	Query cover	Identities	Gaps	Query position	*ORF+UTRs
Gloverin	852	JK785946	0.0	0.99	0.99	1
Attacin1	937	JK789729	0.0	0.97	0.96	1
Attacin2	1054	JK789248	0.0	0.86	0.99	1
Attacin3	1087	JK789862	0.0	0.78	0.99	0
Spodoptericin	534	JK784638	0.0	0.96	0.98	1
Gallerimycin	340	JK787620	3e-165	0.99	0.98	0
X-tox	1755	JK787263	0.0	0.998291	0.98	0	4-749
		JK787535	0.0		0.99	1	959-1755
Diapausin A1	462	JK788915	0.0	0.99	0.99	0
Diapausin A2	462	JK787894.	5e-123	0.978355	0.96	0	5-278
		JK788259	9e-94		0.91	0	207-456
Diapausin B1	423	JK789252	0.0	0.98	0.99	0
Cobatoxin A	409	JK789607	0.0	0.99	0.97	1
Cobatoxin B	620	JK786295	0.0	0.91	0.96	4
Lebocin1	642	JK786168	0.0	0.97	0.99	1
Cecropin A1	801	JK785812	0.0	1	0.99	3
Cecropin B	606	JK787091	0.0	0.98	0.97	2
Cecropin C	512	JK784813	0.0	0.95	0.99	2
Cecropin D	1030	JK788442	0.0	0.93	0.99	1
Cecropin F1	413	JK789182	0.0	0.99	0.99	3
Cecropin F2	451	JK786533	0.0	0.98	0.99	0
Moricin	1018	JK789272	0.0	0.86	0.99	4
c-LYZ1a	650	JK785454	0.0	0.99	0.99	0
c-LYZ1b	901	JK785863	0.0	0.93	0.99	0
c-LYZ1c	796	JK788787	0.0	0.98	1	0
c-LYZ2	859	JK787854	0.0	0.96	1	0
LLP1	965	JK788863	0.0	0.99	0.95	6
