# Supplementary material for: Dissimilar Regulation of Antimicrobial Proteins in the Midgut of Spodoptera exigua Larvae Challenged with Bacillus thuringiensis Toxins or Baculovirus
Source: PLoS One. 2015 May 18;10(5):e0125991. doi: 10.1371/journal.pone.0125991 (PMC4436361; doi:10.1371/journal.pone.0125991)
Supplement: S2 Table — (XLSX) [file pone.0125991.s006.xlsx]

## Sheet: Sheet1
Primers for sequence confirmation (when no homologs in Sanger library were found)
Sequence	Name	5'-3' sequence	Amp Length
Lebocin2	Conf_Lebo2_F	TACACAGTCGGACCAGTTCGTC	358
	Conf_Lebo2_R	CGTAGATCAGCGGCGTTATC
Cecropin A2	Conf_Cec2A_F	CCAGTACAGCAGCAGGATGA	1051
	Conf_CecA2_L	CACCTAAAGTCATTCACACAAAAA
Cecropin E	Conf_CecE_L	ATCATCTGCGTTCGGAAAAC	311
	Cecropin E R	GTATGTGTCAGGTCATAGGGACT
Diapausin A3	Conf_Diapa_1.3_L	TCGTGCTGCTCCTCATTGCC	242
	Diapausin 1.3 R	CTAGAGAGCTGCGTTGTTCAC
Diapausin A4	Conf_Diapa_1.4_L	TCGTGCTGCTCCTCATTGCC	222
	Conf_Diapa_1.4_R	CATCAACTTTGAATATGGTAAGCCT
Diapausin A5	Conf_Diapa_1.5_L	TCGTGCTGCTCCTCATTGCC	210
	Conf_Diapa_1.5_R	CGAAGGGGCCTCATTACTTGA
Diapausin A6	Conf_Diapa_1.6_L	TCGTGCTGCTCCTCATTGCC	243
	Diapausin 1.6 R	ATTAGGTTTCTAGGCTTGTGTCAC
Diapausin A7	Conf_Diapa_1.7_L	TCGTGCTGCTCCTCATTGCC	217
	Diapausin 1.7 R	TAAGAAGATCCTCCACTACAAGG
c-LYZ3 3	Conf Lys3_L	AGGTTTCGCCTATCAATTGG	480
	Conf Lys3_R	TTTGCATTTGTTCACCCATC
LLP 2	Conf_LLP2_L	AACGTTATGTTTTAATTCATTGCTAAA	840
	Conf_LLP2_R	TTCCGTCACCTTGTCAATCA
Primers for RT-qPCR and/or transcript detection (primers used only for transcript detection are highlighted in bold)
Name	Length	Tm	%GC	5'-3' sequence	Transcript region	Amp Length
Gloverin F	21	64	52	CGAGGTGGCTACAAACAAGAC	ORF	64
Gloverin R	19	63	53	CATATGCCTGGCCTTGAAG
Attacin 1 F	20	64	55	CGTTCTTAGACCGCAAGGAC	ORF	71
Attacin 1 R	18	69	67	CACGGAAGTGGTCGGGCT
Attacin 2 F	19	67	58	GCCTTTGACTGCGGACAGA	3'UTR	68
Attacin 2 R	19	61	53	GTTGATCACCGTTGACCTC
Attacin 3 F	22	69	50	CGGTTTATCAGCACCATTCGGT	ORF	81
Attacin 3 R	18	68	61	CGCCTGGCAGCATCAAAG
Lebocin 1 F	21	60	52	CACTACACCTGCCTGACTACA	ORF	60
Lebocin 1 R	17	66	65	GGCGAGGGTTGAAGGGA
Lebocin 2 F	24	63	46	CGGTTCAGTCATAGGATAATACCC	ORF	73
Lebocin 2 R	20	64	55	CGTAGATCAGCGGCGTTATC
Cecropin A1 F	26	62	39	GTCATCGTAATCATCACATCAACTAC	3'UTR	74
Cecropin A1 R	19	69	63	ACGGCAGGCAGTTGCTCAG
Cecropin A2 F	22	64	41	AGCAGCTTCATCATCGTTATCA	ORF	65
Cecropin A2 R	19	65	53	CTTTGCTCAACAGTGGGCA
Cecropin B F	22	64	50	GGATAAGCTGGTCTCCAAACAC	ORF-3'UTR	70
Cecropin B R	22	62	46	GTGTGCCAACTTATTCGAGAAC
Cecropin C F	21	63	57	CAGTGAGGAAGACTAGACGGC	ORF-3'UTR	99
Cecropin C R	22	63	41	ATGGAGCGTATACAAATGAACG
Cecropin D L	21	64	52	GCCAAAGCGCTAGGAAAGTAG	ORF-3'UTR	73
Cecropin D R	24	61	42	TCTGTTGCTGACTATTGAAGTAGG
Cecropin E F	18	69	61	TGGCCGTTGTGGGATCAG	ORF-3'UTR	59
Cecropin E R	23	61	48	GTATGTGTCAGGTCATAGGGACT
Cecropin F F	19	61	53	CCAAGGCGCTAGGATAAAC	ORF-3'UTR	84
Cecropin F R	22	63	46	GGCGGAATGAGTATTATGAGGT
Spodoptericin F	20	68	50	TCGTGCGATTTCGAAGAAGC	ORF	81
Spodoptericin R	22	64	50	GCAGATGCCGTAAGTGTAACCT
Gallerymicin F	20	66	50	ACGAGGTCCAGAATTTCCCA	ORF	103
Gallerymicin R	20	66	50	GCATCCATTGAACGTGCAGT
X-tox F	20	62	50	AAGCAGGAGACAGAAGCAGA	ORF	67
X-tox R	20	65	55	GGATGCTGGAGACTATGGCA
c-LYZ 1 F	22	64	41	GAATCATGCAAAAGCTAACGGT	5'UTR-ORF	65
c-LYZ 1 R	18	71	56	TGCCTCGCAATGCAAGCA
c-LYZ 2 F	22	62	41	GACGAATTGCGATTTAGTTCAC	ORF	95
c-LYZ 2 R	24	63	50	GAGCACTCTCACTGTTTACCAGAC
c-LYZ 3 F	20	64	50	CCTAATTGAAGCGGAGGGTT	ORF	67
c-LYZ 3 R	20	67	55	GTGGGAACCGTCTGAATTCG
LLP 1 F	22	63	41	GCCTGATATTGAGAAATGTCCA	ORF	78
LLP 1 R	23	65	52	CTTGCCGTTCTCTTGTCTCTAGG
LLP 2 F	19	66	63	CGCGGTCCAGCACTAAGAC	ORF	75
LLP 2 R	22	66	55	CGCCTAGATCTTCTCAACCTGG
Diapausin A F	25	67	48	GCGGTAGAATGGACTGTTACTGATG	ORF-3'UTR	77
Diapausin A1 R	22	60	41	CAAGAAGGTTATCACGAATACG
Diapausin A F	25	67	48	GCGGTAGAATGGACTGTTACTGATG	ORF-3'UTR	73
Diapausin A2 R	23	64	48	GCAAGTCAGGAATACTAAAGGGC
Diapausin A F	25	67	48	GCGGTAGAATGGACTGTTACTGATG	ORF-3'UTR	91
Diapausin A3 R	21	62	52	CTAGAGAGCTGCGTTGTTCAC
Diapausin A F	25	67	48	GCGGTAGAATGGACTGTTACTGATG	ORF-3'UTR	77
Diapausin A4 R	25	63	36	CATCAACTTTGAATATGGTAAGCCT
Diapausin A F	25	67	48	GCGGTAGAATGGACTGTTACTGATG	ORF-3'UTR	64
Diapausin A5 R	21	67	52	CGAAGGGGCCTCATTACTTGA
Diapausin A F	25	67	48	GCGGTAGAATGGACTGTTACTGATG	ORF-3'UTR	96
Diapausin A6 R	24	61	42	ATTAGGTTTCTAGGCTTGTGTCAC
Diapausin A F	25	67	48	GCGGTAGAATGGACTGTTACTGATG	ORF-3'UTR	70
Diapausin A7 R	23	60	44	TAAGAAGATCCTCCACTACAAGG
Diapausin B1 F	24	65	46	CTACGGCCAAATGAACTGTTACTG	ORF-3'UTR	65
Diapausin B1 R	21	61	43	GGTACGTTGAGCCATTAATGA
Cobatoxin 1 F	20	67	60	TCGAGGAGGTGGGAGATGTC	ORF	61
Cobatoxin 1 R	20	66	60	CGAACGGCTGGAGACTCTTC
Cobatoxin 2 F	21	61	43	GAAGCTCGTATTGTTTGTCGT	ORF	79
Cobatoxin 2 R	19	62	53	CCTCAGCAAGTCGTCAATG
Moricin F	22	68	55	AAGCGGCTCCAGGAAAGATACC	ORF	76
Moricin R	22	69	50	ATTGCCCGGAGACCTTTACCAA
