# Supplementary material for: Dissimilar Regulation of Antimicrobial Proteins in the Midgut of Spodoptera exigua Larvae Challenged with Bacillus thuringiensis Toxins or Baculovirus
Source: PLoS One. 2015 May 18;10(5):e0125991. doi: 10.1371/journal.pone.0125991 (PMC4436361; doi:10.1371/journal.pone.0125991)
Supplement: S3 Table — (XLSX) [file pone.0125991.s007.xlsx]

## Sheet: Sheet1
ATP sintase
		Cts
cDNA diluition	Log	Repli. 1	Replic. 2	Average	SD
5	0.69897	16.4322	16.3975	16.4149	0.0245366		Slope	3.3904
25	1.39794	18.56	18.6189	18.5894	0.0416486		R2	0.9992
125	2.09691	20.829	21.0238	20.9264	0.137744		E=	1.9722
3125	3.49485	25.7313	25.977	25.8542	0.173736		% Efficiency	97.2198
Gloverin
		Cts
cDNA diluition	Log	Repli. 1	Replic. 2	Average	SD
5	0.69897	19.0851	18.9657	19.0254	0.0844285		Slope	3.4527
25	1.39794	21.2135	21.4046	21.309	0.135128		R2	0.9993
125	2.09691	23.6054	23.6236	23.6145	0.0128693		E=	1.94818
3125	3.49485	28.4872	28.8367	28.662	0.247134		% Efficiency	94.8177
Spodoptericin
		Cts
cDNA diluition	Log	Repli. 1	Replic. 2	Average	SD
5	0.69897	23.0527	23.4014	23.227	0.246568		Slope	3.462
25	1.39794	25.1907	25.3869	25.2888	0.138734		R2	0.9991
125	2.09691	27.4041	27.7493	27.5767	0.244093		E=	1.94469
3125	3.49485	32.8719	32.811	32.8414	0.0430628		% Efficiency	94.469
Moricin
		Cts
cDNA diluition	Log	Repli. 1	Replic. 2	Average	SD
5	0.69897	19.7551	19.7509	19.753	0.00296985		Slope	3.4109
25	1.39794	21.8357	21.9497	21.8927	0.0806102		R2	0.9986
125	2.09691	24.1827	24.2152	24.1989	0.022981		E=	1.96416
3125	3.49485	29.0019	29.4857	29.2438	0.342098		% Efficiency	96.4164
Lebocin 1
		Cts
cDNA diluition	Log	Repli. 1	Replic. 2	Average	SD
5	0.69897	20.3198	20.3729	20.3464	0.0375474		Slope	3.273
25	1.39794	22.4914	22.8062	22.6488	0.222597		R2	0.9977
125	2.09691	24.5298	24.609	24.5694	0.0560029		E=	2.02083
3125	3.49485	29.4583	29.6243	29.5413	0.11738		% Efficiency	102.083
Cobatoxin 1
		Cts
cDNA diluition	Log	Repli. 1	Replic. 2	Average	SD
5	0.69897	20.99	21.1249	21.0574	0.0953887		Slope	3.4387
25	1.39794	23.0917	23.4207	23.2562	0.232638		R2	0.9987
125	2.09691	25.5381	25.5538	25.5459	0.0111016		E=	1.95347
3125	3.49485	30.445	30.8327	30.6388	0.274145		% Efficiency	95.3474
Cobatoxin 2
		Cts
cDNA diluition	Log	Repli. 1	Replic. 2	Average	SD
5	0.69897	20.2499	20.1721	20.211	0.0550129		Slope	3.435
25	1.39794	22.4418	22.6927	22.5673	0.177413		R2	0.9993
125	2.09691	24.7542	24.815	24.7846	0.0429921		E=	1.95488
3125	3.49485	29.7007	29.9497	29.8252	0.17607		% Efficiency	95.4883
LLP1
		Cts
cDNA diluition	Log	Repli. 1	Replic. 2	Average	SD
5	0.69897	22.4239	22.3913	22.4076	0.0230517		Slope	3.3988
25	1.39794	24.6443	25.0667	24.8555	0.298682		R2	0.9999
125	2.09691	27.1889	27.2	27.1944	0.00784889		E=	1.96889
3125	3.49485	31.7478	32.1132	31.9305	0.258377		% Efficiency	96.889
LLP2
		Cts
cDNA diluition	Log	Repli. 1	Replic. 2	Average	SD
5	0.69897	21.4165	21.4773	21.4469	0.0429921		Slope	3.484
25	1.39794	23.5627	23.8802	23.7214	0.224506		R2	0.9972
125	2.09691	25.8177	25.8846	25.8511	0.0473054		E=	1.93654
3125	3.49485	31.24	31.1322	31.1861	0.0762261		% Efficiency	93.654
c-LYZ1
		Cts
cDNA diluition	Log	Repli. 1	Replic. 2	Average	SD
5	0.69897	18.7539	18.66	18.7069	0.0663973		Slope	3.6146
25	1.39794	21.1038	21.2003	21.152	0.0682358		R2	0.999
125	2.09691	23.4893	23.452	23.4706	0.0263751		E=	1.89084
3125	3.49485	28.6816	28.9542	28.8179	0.192757		% Efficiency	89.0844
c-LYZ2
		Cts
cDNA diluition	Log	Repli. 1	Replic. 2	Average	SD
5	0.69897	21.0137	20.9593	20.9865	0.0384666		Slope	3.5183
25	1.39794	23.2004	23.3057	23.2531	0.0744583		R2	0.999
125	2.09691	25.4769	25.7044	25.5907	0.160867		E=	1.9241
3125	3.49485	30.4491	31.1386	30.7938	0.48755		% Efficiency	92.4102
Attacin 1
		Cts
cDNA diluition	Log	Repli. 1	Replic. 2	Average	SD
5	0.69897	23.6194	23.9269	23.7732	0.217435		Slope	3.4394
25	1.39794	25.7053	25.87	25.7876	0.11646		R2	0.9974
125	2.09691	27.9791	28.3572	28.1681	0.267357		E=	1.95321
3125	3.49485	33.3005	33.31	33.3053	0.00671751		% Efficiency	95.3208
Attacin 3
		Cts
cDNA diluition	Log	Repli. 1	Replic. 2	Average	SD
5	0.69897	19.6977	19.6797	19.6887	0.0127279		Slope	3.5294
25	1.39794	21.969	22.5068	22.2379	0.380282		R2	0.9989
125	2.09691	24.385	24.4004	24.3927	0.0108894		E=	1.92015
3125	3.49485	29.4874	29.7316	29.6095	0.172675		% Efficiency	92.0146
Cecropin A1
		Cts
cDNA diluition	Log	Repli. 1	Replic. 2	Average	SD
5	0.69897	23.7849	23.9625	23.8737	0.125582		Slope	3.5103
25	1.39794	27.4546	27.0709	27.2628	0.271317		R2	0.9983
125	2.09691	28.9795	28.8437	28.9116	0.0960251		E=	1.92697
3125	3.49485	33.8019	34.1691	33.9855	0.25965		% Efficiency	92.6974
Cecropin B
		Cts
cDNA diluition	Log	Repli. 1	Replic. 2	Average	SD
5	0.69897	20.8829	20.9342	20.9085	0.0362746		Slope	3.556
25	1.39794	23.41	23.9437	23.6769	0.377383		R2	0.9932
125	2.09691	25.1728	25.2985	25.2356	0.0888833		E=	1.9108
3125	3.49485	30.42	30.5235	30.4718	0.0731856		% Efficiency	91.0798
Cecropin C
		Cts
cDNA diluition	Log	Repli. 1	Replic. 2	Average	SD
5	0.69897	20.2715	20.2558	20.2636	0.0111016		Slope	3.4047
25	1.39794	22.4481	22.843	22.6456	0.279236		R2	0.9984
125	2.09691	24.7148	24.7185	24.7167	0.0026163		E=	1.96658
3125	3.49485	29.6934	29.9418	29.8176	0.175645		% Efficiency	96.658
Cecropin D
		Cts
cDNA diluition	Log	Repli. 1	Replic. 2	Average	SD
5	0.69897	20.5437	20.5312	20.5374	0.00883883		Slope	3.5525
25	1.39794	22.857	23.0092	22.9331	0.107622		R2	0.9995
125	2.09691	25.2882	25.3107	25.2995	0.0159099		E=	1.91202
3125	3.49485	30.3618	30.5648	30.4633	0.143543		% Efficiency	91.2018
Cecropin E
		Cts
cDNA diluition	Log	Repli. 1	Replic. 2	Average	SD
5	0.69897	27.8286	28.0842	27.9564	0.180736		Slope	3.2949
25	1.39794	30.1041	29.9246	30.0144	0.126926		R2	0.9976
125	2.09691	32.4549	32.4731	32.464	0.0128693		E=	2.0114
625	2.79588	34.9734	34.66	34.8167	0.221607		% Efficiency	101.14
Cecropin F
		Cts
cDNA diluition	Log	Repli. 1	Replic. 2	Average	SD
5	0.69897	20.7891	20.5424	20.6658	0.174443		Slope	3.7124
25	1.39794	23.2116	23.3208	23.2662	0.0772161		R2	0.9997
125	2.09691	25.8913	25.5327	25.712	0.253568		E=	1.85938
3125	3.49485	30.8823	31.2438	31.0631	0.255619		% Efficiencia	85.9377
Diapausin A1
		Cts
Concentracion cDNA	Log Conc.	Repli. 1	Replic. 2	Average	SD
5	0.69897	29.9838	29.9369	29.9603	0.0331633		Slope	3.1381
25	1.39794	31.9973	32.3773	32.1873	0.268701		R2	0.994
125	2.09691	33.8668	33.5421	33.7044	0.229598		E=	2.08288
3125	3.49485	38.6063	39.0272	38.8167	0.297621		% Efficiency	108.288
Diapausin A2
		Cts
cDNA diluition	Log	Repli. 1	Replic. 2	Average	SD
5	0.69897	21.8125	21.8796	21.846	0.0474469		Slope	3.2864
25	1.39794	23.6244	24.1187	23.8715	0.349523		R2	0.9932
125	2.09691	25.8894	25.9047	25.8971	0.0108187		E=	2.01504
3125	3.49485	30.7968	31.2119	31.0043	0.293506		% Efficiency	101.504
Diapausin A3
		Cts
cDNA diluition	Log	Repli. 1	Replic. 2	Average	SD
5	0.69897	24.9987	25.0866	25.0427	0.0621547		Slope	3.6169
25	1.39794	27.3107	27.4756	27.3931	0.116602		R2	0.9963
125	2.09691	29.5656	29.5221	29.5438	0.0307591		E=	1.89008
3125	3.49485	35.1936	35.1216	35.1576	0.0509117		% Efficiency	89.0079
Diapausin A6
		Cts
Concentracion cDNA	Log Conc.	Repli. 1	Replic. 2	Average	SD
5	0.69897	22.3892	22.7	22.5446	0.219769		Slope	3.5313
25	1.39794	25.7458	25.53	25.6379	0.152594		R2	0.9983
125	2.09691	28.533	28.28	28.4065	0.178898		E=	1.91947
3125	3.49485	32.5232		32.5232			% Efficiency	91.9472
Diapausin A7
		Cts
Concentracion cDNA	Log Conc.	Repli. 1	Replic. 2	Average	SD
5	0.69897	19.011		19.011			Slope	3.723
25	1.39794	21.2835	21.56	21.4217	0.195515		R2	0.9994
125	2.09691	23.8359	24.48	24.1579	0.455447		E=	1.8561
625	2.79588		26.62	26.62			% Efficiency	85.6097
3125	3.49485	29.4865	29.36	29.4232	0.089449
